# Supplementary material for: Over-expressed long noncoding RNA HOXA11-AS promotes cell cycle progression and metastasis in gastric cancer
Source: Mol Cancer. 2017 Apr 26;16:82. doi: 10.1186/s12943-017-0651-6 (PMC5405470; doi:10.1186/s12943-017-0651-6)
Supplement: Additional file 1: — Primers and siRNAs sequences. (XLSX 13 kb) [file 12943_2017_651_MOESM1_ESM.xlsx]

## Sheet: Sheet1
Primer
HOXA11-AS F	AGCAACAGATCGTCACTCGG
HOXA11-AS R	GAGAACGAGGACCCTGCAAT
KLF2 F	AGAGGGTCTCCCTCGATGAC
KLF2 R	TCTCACAAGGCATCACAAGC
β-catenin F	CATCTACACAGTTTGATGCTGCT
β-catenin R	GCAGTTTTGTCAGTTCAGGGA
GAPDH F	AGAAGGCTGGGGCTCATTTG
GAPDH R	AGGGGCCATCCACAGTCTTC
P21 F	AAGTCAGTTCCTTGTGGAGCC
P21 R	GGTTCTGACGGACATCCCCA
CCNA2 F	CTGGTGGTCTGTGTTCTGTGA
CCNA2 R	TCTTGGATGCCAGTCTTACTCA
P21 P-1570F	GGTGTCTAGGTGCTCCAGGT
P21 P-1570R	GCACTCTCCAGGAGGACACA
STAU1 F	GCCTGTTGACCCTTACTCTCG
STAU1 R	TGGAAATGGGTAAAAGTACCTCG
EZH2 F	GGACCACAGTGTTACCAGCAT
EZH2 R	GTGGGGTCTTTATCCGCTCAG
siRNA and shRNA sequence
si-HOXA11AS 1#	CGAAAGCACGUAAUCGCCGGUGUAA
si-HOXA11AS 2#	AGGCCAAGUCCGAGUUCCAUUUCUU
si-EZH2-1	AAGACTCTGAATGCAGTTGCT
si-EZH2-2	CGGCUUCCCAAUAACAGUATT
si-STAU1-1	GCAGGGAGUUUGUGAUGCA
si-STAU1-2	CGAGUAAAGCCUAGAAUCA
si-WDR51#	GCCTACACCTGTGAAGCCAAACTAT
si-WDR52#	TCACAAGCTGGGAATATCCGATGTA
sh-HOXA11-AS-1#	CACCGCGAAAGCACGTAATCGCCGGTGTAACGAATTACACCGGCGATTACGTGCTTTCG
sh-HOXA11-AS-2#	CACCAGGCCAAGTCCGAGTTCCATTTCTTCGAAAAGAAATGGAACTCGGACTTGGCC
